# Supplementary material for: Mitochondrial Whole D-Loop Variability in Polish Draft Horses of Sztumski Subtype
Source: Animals (Basel). 2022 Jul 22;12(15):1870. doi: 10.3390/ani12151870 (PMC9332387; doi:10.3390/ani12151870)
Supplement: Supplementary file 1 [file animals-12-01870-s001.zip]

Archive with 1 entries (1 files):
- animals-1779058-supplementary.pdf
